# Supplementary material for: Development of a Robust Read-Across Model for the Prediction of Biological Potency of Novel Peroxisome Proliferator-Activated Receptor Delta Agonists
Source: Int J Mol Sci. 2024 May 10;25(10):5216. doi: 10.3390/ijms25105216 (PMC11121726; doi:10.3390/ijms25105216)
Supplement: Supplementary file 1 [file ijms-25-05216-s001.zip]

Archive with 1 entries (1 files):
- ijms-2969211-supplementary.pdf
